# Supplementary material for: Testing for mean and correlation changes in microarray experiments: an application for pathway analysis
Source: BMC Bioinformatics. 2010 Jan 28;11:60. doi: 10.1186/1471-2105-11-60 (PMC3098106; doi:10.1186/1471-2105-11-60)
Supplement: Additional file 1 — Table 1 Significant Pathways identified in the E-MEXP-1091 Data sets. A pathway is considered significant if the p-value of the test statistic is less than or equal to 0.01. [file 1471-2105-11-60-S1.XLS]

## Sheet: Sheet1
ID	Pathway	MALE						FEMALE
		Rank	Global	GSEA	Mod.Rank	# FC>2 by # Probes	# FC>1.2 by # Probes	Rank	Global	GSEA	Mod.Rank	# FC>2 by # Probes	# FC>1.2 by # Probes
00140	C21-Steroid hormone metabolism	0.00793651	0.00793651	0.00202	0.00793651	2/13	5/13	0.00793651	0.00793651	0	0.00793651	2/13	3/13
00740	Riboflavin metabolism	0.00793651	0.00793651	0	0.00793651	0/18	5/18	0.00793651	0.00793651	0	1e-11	1/18	4/18
00760	Nicotinate and nicotinamide metabolism	0.00793651	0.00793651	0	1e-11	1/21	11/21	0.00793651	0.00793651	0	1e-11	2/21	8/21
01040	Biosynthesis of unsaturated fatty acids	0.00793651	0.00793651	0	1e-11	3/17	12/17	0.00793651	0	0.008016	0.00793651	2/17	8/17
00252	Alanine and aspartate metabolism	0.00793651	0	0	0.00793651	0/33	15/33	0.00793651	0.00793651	0	1e-11	2/33	13/33
00550	Peptidoglycan biosynthesis	0.00793651	0.00793651	0	0.00793651	1/2	1/2	0	0.00793651	0.001942	0	1/2	1/2
02010	ABC transporters - General	0	0.00793651	0	0	2/46	11/46	0.00793651	0.00793651	0.002024	1e-11	2/46	10/46
03320	PPAR signaling pathway	0.00793651	0.00793651	0	0.00793651	5/73	33/73	0.00793651	0	0	1e-11	5/73	32/73
00251	Glutamate metabolism	0.00793651	0.00793651	0	0	1/30	10/30	0.00793651	0	0	1e-11	1/30	9/30
00592	alpha-Linolenic acid metabolism	0.00793651	0.00793651	0	0.00793651	1/15	5/15	0.00793651	0	0	0	1/15	2/15
00620	Pyruvate metabolism	0.00793651	0.00793651	0	0.00793651	2/42	24/42	0	0	0.002058	0	2/42	16/42
00020	Citrate cycle (TCA cycle)	0.00793651	0	0	0	2/26	15/26	0.00793651	0	0	0.00793651	1/26	10/26
00830	Retinol metabolism	0	0	0	0	1/5	3/5	0.00793651	0.00793651	0	0.00793651	2/5	3/5
00910	Nitrogen metabolism	0	0	0	0	2/19	9/19	0.00793651	0.00793651	0	1e-11	4/19	5/19
04512	ECM-receptor interaction	0.00793651	0.00793651	0	1e-11	2/89	28/89	0	0	0	0	1/89	21/89
05219	Bladder cancer	0	0.00793651	0	0	1/42	12/42	0	0.00793651	0	0.00793651	1/42	15/42
00240	Pyrimidine metabolism	0	0	0.001916	0.00793651	1/94	35/94	0	0	0	0	2/94	24/94
00290	Valine, leucine and isoleucine biosynthesis	0.00793651	0.00793651	0	0	1/11	6/11	0	0	0	0	0/11	5/11
00480	Glutathione metabolism	0	0	0.002028	0	2/41	19/41	0	0	0	1e-11	1/41	19/41
00521	Streptomycin biosynthesis	0.00793651	0	0	0.00793651	1/6	4/6	0	0	0	0	0/6	4/6
00632	Benzoate degradation via CoA ligation	0.00793651	0.00793651	0	0	1/24	12/24	0	0	0	0	0/24	7/24
00790	Folate biosynthesis	0	0.00793651	0.001942	0	2/38	13/38	0	0	0	0	0/38	10/38
00900	Terpenoid biosynthesis	0	0.00793651	0.001923	0	1/6	3/6	0	0	0	0	0/6	3/6
04620	Toll-like receptor signaling pathway	0	0	0	0	1/100	14/100	0	0.00793651	0	0.00793651	2/100	24/100
05030	Amyotrophic lateral sclerosis (ALS)	0.00793651	0	0	0	1/20	3/20	0	0.00793651	0	0	1/20	7/20
05216	Thyroid cancer	0	0.00793651	0	0	1/33	11/33	0	0	0	0.00793651	1/33	11/33
05218	Melanoma	0	0.00793651	0	0	1/76	12/76	0	0.00793651	0	0	1/76	16/76
00100	Biosynthesis of steroids	0.00793651	0	0	0	2/25	10/25	0	0	0	0	0/25	10/25
00230	Purine metabolism	0	0	0.001923	0	0/148	44/148	0	0	0	0	3/148	33/148
00272	Cysteine metabolism	0	0	0.002028	0	1/16	8/16	0	0	0	0	0/16	1/16
00330	Arginine and proline metabolism	0	0.00793651	0	0	2/29	14/29	0	0	0	0	1/29	8/29
00363	Bisphenol A degradation	0	0.00793651	0	0	1/14	6/14	0	0	0	0	0/14	6/14
00500	Starch and sucrose metabolism	0.00793651	0	0	0	1/53	23/53	0	0	0	0	2/53	13/53
00520	Nucleotide sugars metabolism	0	0	0	0	0/6	4/6	0	0.00793651	0	0	1/6	3/6
00561	Glycerolipid metabolism	0	0	0	0	0/40	13/40	0	0	0.002053	0	2/40	16/40
00601	Glycosphingolipid biosynthesis - lactoseries	0	0	0.002004	0	0/10	2/10	0	0	0	0	0/10	5/10
00670	One carbon pool by folate	0	0	0.002004	0	0/18	5/18	0	0	0	0	0/18	5/18
00970	Aminoacyl-tRNA biosynthesis	0	0.00793651	0	0	1/32	9/32	0	0	0	0	0/32	9/32
03050	Proteasome	0	0	0	0	0/32	10/32	0	0	0.001953	0	0/32	9/32
04060	Cytokine-cytokine receptor interaction	0	0	0	0	5/227	50/227	0	0	0	1e-11	5/227	54/227
04210	Apoptosis	0	0	0.005976	0	1/85	18/85	0	0	0	0	0/85	18/85
04350	TGF-beta signaling pathway	0	0	0.001984	0	2/90	18/90	0	0	0		1/90	24/90
04514	Cell adhesion molecules (CAMs)	0	0	0	0	2/140	35/140	0	0	0	0.00793651	1/140	42/140
04640	Hematopoietic cell lineage	0	0.00793651	0	0	2/83	21/83	0	0	0	0	1/83	23/83
04650	Natural killer cell mediated cytotoxicity	0	0	0.00616	0	1/117	25/117	0	0	0	0	1/117	26/117
04912	GnRH signaling pathway	0	0	0.001866	0	1/108	20/108	0	0	0	0	1/108	16/108
05020	Parkinson's disease	0	0	0	0	0/24	5/24	0	0	0.002049	0	0/24	3/24
05211	Renal cell carcinoma	0	0	0.002	0	1/78	17/78	0	0	0	0	1/78	24/78
05214	Glioma	0	0	0.005941	0	0/72	12/72	0	0	0	0	0/72	19/72
05223	Non-small cell lung cancer	0	0	0.004008	0	0/58	9/58	0	0	0	0	0/58	12/58
