# Supplementary material for: Testing for mean and correlation changes in microarray experiments: an application for pathway analysis
Source: BMC Bioinformatics. 2010 Jan 28;11:60. doi: 10.1186/1471-2105-11-60 (PMC3098106; doi:10.1186/1471-2105-11-60)
Supplement: Additional file 2 — Table 2 Significant Pathways discovered in GSE12930 Data Sets. A pathway is considered significant if the p-value of the test statistic is less than or equal to 0.01. [file 1471-2105-11-60-S2.XLS]

## Sheet: Sheet1
ID	Pathway	6 Week						12 Week
		Rank	Global	GSEA	Mod.Rank	# FC>2 by # Probes	# FC>1.2 by # Probes	Rank	Global	GSEA	Mod.Rank	# FC>2 by # Probes	# FC>1.2 by # Probes
00251	Glutamate metabolism	0.00793651	0.00793651	0	1e-08	1/30	11/30	0.00793651	0.00793651	0	0	1/30	7/30
00380	Tryptophan metabolism	0	0.00793651	0	1e-08	2/46	15/46	0.00793651	0.00793651	0	0.00793651	2/46	7/46
00980	Metabolism of xenobiotics by cytochrome P450	0	0.00793651	0	1e-08	5/58	32/58	0.00793651	0.00793651	0	1e-08	5/58	17/58
00480	Glutathione metabolism	0	0	0	1e-08	1/41	15/41	0.00793651	0.00793651	0	1e-08	2/41	13/41
00040	Pentose and glucuronate interconversions	0	0	0	0	1/13	4/13	0.00793651	0.00793651	0	0.00793651	1/13	2/13
00100	Biosynthesis of steroids	0	0	0	0	1/25	4/25	0.00793651	0.00793651	0	0.00793651	1/25	3/25
00350	Tyrosine metabolism	0	0	0	0	2/46	13/46	0.00793651	0.00793651	0	0.00793651	2/46	7/46
00533	Keratan sulfate biosynthesis	0	0	0	0	0/16	0/16	0.00793651	0.00793651	0	0.00793651	0/16	4/16
00860	Porphyrin and chlorophyll metabolism	0	0	0	0	1/26	6/26	0.00793651	0.00793651	0	0.00793651	1/26	5/26
04710	Circadian rhythm	0	0	0	0	0/14	4/14	0.00793651	0.00793651	0	0.00793651	0/14	3/14
00051	Fructose and mannose metabolism	0	0	0	0	1/45	10/45	0.00793651	0.00793651	0	0	1/45	5/45
00052	Galactose metabolism	0	0	0	0	1/28	4/28	0.00793651	0.00793651	0	0	1/28	3/28
00071	Fatty acid metabolism	0	0.00793651	0	0	1/42	10/42	0	0.00793651	0	0	1/42	6/42
00340	Histidine metabolism	0	0.00793651	0	0	1/35	12/35	0	0.00793651	0	0	1/35	4/35
00360	Phenylalanine metabolism	0	0	0	0	1/24	6/24	0.00793651	0.00793651	0	0	1/24	5/24
00624	1- and 2-Methylnaphthalene degradation	0	0.00793651	0	0	1/16	3/16	0	0.00793651	0	0	1/16	1/16
00643	Styrene degradation	0	0	0	0	0/3	3/3	0.00793651	0	0	0.00793651	0/3	1/3
01430	Cell Communication	0	0	0	0	0/113	27/113	0.00793651	0.00793651	0	0	0/113	20/113
00120	Bile acid biosynthesis	0	0	0	0	1/31	9/31	0	0.00793651	0	0	1/31	3/31
00512	O-Glycan biosynthesis	0	0	0	0	0/27	3/27	0.00793651	0	0	0	0/27	7/27
00561	Glycerolipid metabolism	0	0	0	0	1/40	5/40	0	0.00793651	0	0	1/40	5/40
00590	Arachidonic acid metabolism	0	0	0	0	2/67	24/67	0	0.00793651	0	0	2/67	15/67
00620	Pyruvate metabolism	0	0	0	0	1/42	10/42	0	0.00793651	0	0	1/42	4/42
00641	3-Chloroacrylic acid degradation	0	0	0	0	1/9	2/9	0	0.00793651	0	0	1/9	1/9
03022	Basal transcription factors	0	0.00793651	0	0	0/31	6/31	0	0	0	0	0/31	3/31
03320	PPAR signaling pathway	0	0	0	0.00793651	0/73	24/73	0	0	0	0	0/73	12/73
04115	p53 signaling pathway	0	0	0	0	1/71	14/71	0	0	0	1e-08	0/71	10/71
05020	Parkinson's disease	0	0	0	0	0/24	1/24	0.00793651	0	0	0	0/24	1/24
05214	Glioma	0	0	0	1e-08	1/72	14/72	0	0	0	0	0/72	11/72
